# Supplementary material for: Evaluation of the Adjuvant Effect of Dexmedetomidine on Ropivacaine for Transversus Abdominis Plane Block in Inguinal Hernia Repair: A Prospective Double-Blind Randomized Trial
Source: J Clin Med. 2025 Apr 4;14(7):2478. doi: 10.3390/jcm14072478 (PMC11990006; doi:10.3390/jcm14072478)
Supplement: Supplementary file 1 [file jcm-14-02478-s001.zip]

Archive with 1 entries (1 files):
- jcm-3534761-supplementary.mp4
